# Supplementary material for: Exosomal miRNA Profile in Small-for-Gestational-Age Children: A Potential Biomarker for Catch-Up Growth
Source: Genes (Basel). 2022 May 24;13(6):938. doi: 10.3390/genes13060938 (PMC9223036; doi:10.3390/genes13060938)
Supplement: Supplementary file 1 [file genes-13-00938-s001.zip]

Archive with 1 entries (1 files):
- genes-1741600-supplementary.pptx
